# Supplementary material for: Multilevel Mapping of Sexual Dimorphism in Intrinsic Functional Brain Networks
Source: Front Neurosci. 2019 Apr 5;13:332. doi: 10.3389/fnins.2019.00332 (PMC6460937; doi:10.3389/fnins.2019.00332)
Supplement: Supplementary file 1 [file Table_1.XLSX]

## Sheet: Sheet1
Supplementary Table 1: List of subject identification codes included in original sample of 670 adults, corresponding to identification codes in Brain Genomics Superstruct Project of Harvard University
Sub0004_S1
Sub0006_S1
Sub0007_S1
Sub0009_S1
Sub0010_S1
Sub0012_S1
Sub0013_S1
Sub0015_S1
Sub0016_S1
Sub0017_S1
Sub0020_S1
Sub0029_S1
Sub0030_S1
Sub0031_S1
Sub0033_S1
Sub0034_S1
Sub0038_S1
Sub0041_S1
Sub0048_S1
Sub0049_S1
Sub0050_S1
Sub0051_S1
Sub0052_S1
Sub0053_S1
Sub0055_S1
Sub0056_S1
Sub0057_S1
Sub0061_S1
Sub0065_S1
Sub0066_S1
Sub0072_S1
Sub0074_S1
Sub0076_S1
Sub0081_S1
Sub0084_S1
Sub0085_S1
Sub0086_S1
Sub0087_S1
Sub0089_S1
Sub0090_S1
Sub0093_S1
Sub0094_S1
Sub0096_S1
Sub0098_S1
Sub0099_S1
Sub0101_S1
Sub0103_S1
Sub0105_S1
Sub0106_S1
Sub0108_S1
Sub0109_S1
Sub0112_S1
Sub0113_S1
Sub0115_S1
Sub0120_S1
Sub0124_S1
Sub0127_S1
Sub0128_S1
Sub0130_S1
Sub0131_S1
Sub0132_S1
Sub0134_S1
Sub0135_S1
Sub0136_S1
Sub0138_S1
Sub0141_S1
Sub0142_S1
Sub0143_S1
Sub0144_S1
Sub0145_S1
Sub0148_S1
Sub0151_S1
Sub0154_S1
Sub0160_S1
Sub0161_S1
Sub0166_S1
Sub0168_S1
Sub0170_S1
Sub0173_S1
Sub0177_S1
Sub0178_S1
Sub0185_S1
Sub0187_S1
Sub0188_S1
Sub0192_S1
Sub0193_S1
Sub0194_S1
Sub0200_S1
Sub0202_S1
Sub0203_S1
Sub0205_S1
Sub0209_S1
Sub0211_S1
Sub0212_S1
Sub0213_S1
Sub0214_S1
Sub0215_S1
Sub0216_S1
Sub0217_S1
Sub0221_S1
Sub0225_S1
Sub0226_S1
Sub0227_S1
Sub0228_S1
Sub0230_S1
Sub0234_S1
Sub0235_S1
Sub0236_S1
Sub0241_S1
Sub0246_S1
Sub0247_S1
Sub0248_S1
Sub0251_S1
Sub0254_S1
Sub0260_S1
Sub0263_S1
Sub0268_S1
Sub0274_S1
Sub0275_S1
Sub0277_S1
Sub0278_S1
Sub0279_S1
Sub0280_S1
Sub0283_S1
Sub0285_S1
Sub0286_S1
Sub0293_S1
Sub0294_S1
Sub0297_S1
Sub0298_S1
Sub0299_S1
Sub0301_S1
Sub0304_S1
Sub0306_S1
Sub0314_S1
Sub0315_S1
Sub0316_S1
Sub0317_S1
Sub0319_S1
Sub0321_S1
Sub0325_S1
Sub0327_S1
Sub0329_S1
Sub0331_S1
Sub0350_S1
Sub0355_S1
Sub0357_S1
Sub0359_S1
Sub0360_S1
Sub0362_S1
Sub0363_S1
Sub0366_S1
Sub0369_S1
Sub0374_S1
Sub0375_S1
Sub0377_S1
Sub0378_S1
Sub0379_S1
Sub0381_S1
Sub0382_S1
Sub0384_S1
Sub0385_S1
Sub0386_S1
Sub0389_S1
Sub0393_S1
Sub0395_S1
Sub0397_S1
Sub0398_S1
Sub0400_S1
Sub0404_S1
Sub0406_S1
Sub0407_S1
Sub0408_S1
Sub0410_S1
Sub0411_S1
Sub0415_S1
Sub0417_S1
Sub0418_S1
Sub0421_S1
Sub0425_S1
Sub0426_S1
Sub0427_S1
Sub0429_S1
Sub0430_S1
Sub0432_S1
Sub0435_S1
Sub0436_S1
Sub0437_S1
Sub0439_S1
Sub0440_S1
Sub0441_S1
Sub0442_S1
Sub0444_S1
Sub0445_S1
Sub0448_S1
Sub0450_S1
Sub0454_S1
Sub0456_S1
Sub0460_S1
Sub0461_S1
Sub0462_S1
Sub0463_S1
Sub0464_S1
Sub0465_S1
Sub0466_S1
Sub0467_S1
Sub0468_S1
Sub0471_S1
Sub0473_S1
Sub0477_S1
Sub0481_S1
Sub0482_S1
Sub0483_S1
Sub0488_S1
Sub0490_S1
Sub0494_S1
Sub0495_S1
Sub0496_S1
Sub0500_S1
Sub0505_S1
Sub0510_S1
Sub0511_S1
Sub0513_S1
Sub0515_S1
Sub0517_S1
Sub0521_S1
Sub0527_S1
Sub0530_S1
Sub0534_S1
Sub0536_S1
Sub0539_S1
Sub0541_S1
Sub0542_S1
Sub0546_S1
Sub0549_S1
Sub0551_S1
Sub0553_S1
Sub0554_S1
Sub0556_S1
Sub0557_S1
Sub0561_S1
Sub0562_S1
Sub0568_S1
Sub0569_S1
Sub0571_S1
Sub0572_S1
Sub0574_S1
Sub0576_S1
Sub0579_S1
Sub0580_S1
Sub0584_S1
Sub0585_S1
Sub0588_S1
Sub0590_S1
Sub0591_S1
Sub0593_S1
Sub0597_S1
Sub0600_S1
Sub0601_S1
Sub0609_S1
Sub0610_S1
Sub0616_S1
Sub0617_S1
Sub0619_S1
Sub0620_S1
Sub0621_S1
Sub0625_S1
Sub0629_S1
Sub0630_S1
Sub0631_S1
Sub0633_S1
Sub0635_S1
Sub0637_S1
Sub0639_S1
Sub0640_S1
Sub0641_S1
Sub0642_S1
Sub0647_S1
Sub0651_S1
Sub0653_S1
Sub0655_S1
Sub0656_S1
Sub0657_S1
Sub0658_S1
Sub0663_S1
Sub0665_S1
Sub0667_S1
Sub0670_S1
Sub0674_S1
Sub0677_S1
Sub0679_S1
Sub0680_S1
Sub0681_S1
Sub0684_S1
Sub0688_S1
Sub0692_S1
Sub0704_S1
Sub0705_S1
Sub0708_S1
Sub0709_S1
Sub0712_S1
Sub0714_S1
Sub0715_S1
Sub0716_S1
Sub0718_S1
Sub0719_S1
Sub0722_S1
Sub0725_S1
Sub0727_S1
Sub0728_S1
Sub0733_S1
Sub0735_S1
Sub0736_S1
Sub0738_S1
Sub0739_S1
Sub0742_S1
Sub0745_S1
Sub0748_S1
Sub0749_S1
Sub0750_S1
Sub0753_S1
Sub0764_S1
Sub0765_S1
Sub0766_S1
Sub0767_S1
Sub0768_S1
Sub0769_S1
Sub0772_S1
Sub0773_S1
Sub0775_S1
Sub0777_S1
Sub0780_S1
Sub0781_S1
Sub0783_S1
Sub0785_S1
Sub0786_S1
Sub0787_S1
Sub0789_S1
Sub0791_S1
Sub0792_S1
Sub0793_S1
Sub0795_S1
Sub0797_S1
Sub0799_S1
Sub0800_S1
Sub0801_S1
Sub0804_S1
Sub0805_S1
Sub0806_S1
Sub0815_S1
Sub0816_S1
Sub0821_S1
Sub0822_S1
Sub0823_S1
Sub0825_S1
Sub0827_S1
Sub0828_S1
Sub0830_S1
Sub0832_S1
Sub0833_S1
Sub0836_S1
Sub0837_S1
Sub0839_S1
Sub0842_S1
Sub0847_S1
Sub0849_S1
Sub0850_S1
Sub0852_S1
Sub0855_S1
Sub0859_S1
Sub0860_S1
Sub0861_S1
Sub0863_S1
Sub0864_S1
Sub0865_S1
Sub0869_S1
Sub0873_S1
Sub0875_S1
Sub0877_S1
Sub0878_S1
Sub0880_S1
Sub0881_S1
Sub0883_S1
Sub0890_S1
Sub0892_S1
Sub0897_S1
Sub0902_S1
Sub0904_S1
Sub0905_S1
Sub0907_S1
Sub0911_S1
Sub0915_S1
Sub0919_S1
Sub0927_S1
Sub0931_S1
Sub0932_S1
Sub0933_S1
Sub0935_S1
Sub0936_S1
Sub0937_S1
Sub0939_S1
Sub0941_S1
Sub0943_S1
Sub0944_S1
Sub0945_S1
Sub0946_S1
Sub0949_S1
Sub0951_S1
Sub0954_S1
Sub0957_S1
Sub0958_S1
Sub0959_S1
Sub0962_S1
Sub0963_S1
Sub0965_S1
Sub0966_S1
Sub0971_S1
Sub0972_S1
Sub0974_S1
Sub0977_S1
Sub0981_S1
Sub0983_S1
Sub0984_S1
Sub0986_S1
Sub0988_S1
Sub0989_S1
Sub0993_S1
Sub0995_S1
Sub0997_S1
Sub0998_S1
Sub0999_S1
Sub1001_S1
Sub1002_S1
Sub1005_S1
Sub1009_S1
Sub1015_S1
Sub1016_S1
Sub1018_S1
Sub1020_S1
Sub1022_S1
Sub1023_S1
Sub1024_S1
Sub1028_S1
Sub1032_S1
Sub1035_S1
Sub1038_S1
Sub1044_S1
Sub1045_S1
Sub1047_S1
Sub1049_S1
Sub1051_S1
Sub1054_S1
Sub1055_S1
Sub1056_S1
Sub1057_S1
Sub1058_S1
Sub1059_S1
Sub1067_S1
Sub1073_S1
Sub1075_S1
Sub1079_S1
Sub1080_S1
Sub1082_S1
Sub1084_S1
Sub1089_S1
Sub1095_S1
Sub1097_S1
Sub1098_S1
Sub1099_S1
Sub1103_S1
Sub1107_S1
Sub1109_S1
Sub1110_S1
Sub1112_S1
Sub1113_S1
Sub1117_S1
Sub1122_S1
Sub1123_S1
Sub1124_S1
Sub1129_S1
Sub1130_S1
Sub1135_S1
Sub1136_S1
Sub1138_S1
Sub1139_S1
Sub1144_S1
Sub1145_S1
Sub1149_S1
Sub1160_S1
Sub1161_S1
Sub1162_S1
Sub1163_S1
Sub1164_S1
Sub1167_S1
Sub1170_S1
Sub1173_S1
Sub1178_S1
Sub1179_S1
Sub1180_S1
Sub1182_S1
Sub1186_S1
Sub1192_S1
Sub1194_S1
Sub1199_S1
Sub1202_S1
Sub1205_S1
Sub1207_S1
Sub1212_S1
Sub1214_S1
Sub1215_S1
Sub1218_S1
Sub1219_S1
Sub1220_S1
Sub1223_S1
Sub1224_S1
Sub1225_S1
Sub1227_S1
Sub1232_S1
Sub1234_S1
Sub1235_S1
Sub1236_S1
Sub1237_S1
Sub1239_S1
Sub1244_S1
Sub1245_S1
Sub1247_S1
Sub1249_S1
Sub1251_S1
Sub1252_S1
Sub1253_S1
Sub1254_S1
Sub1255_S1
Sub1257_S1
Sub1259_S1
Sub1261_S1
Sub1263_S1
Sub1264_S1
Sub1265_S1
Sub1269_S1
Sub1270_S1
Sub1274_S1
Sub1275_S1
Sub1280_S1
Sub1281_S1
Sub1287_S1
Sub1288_S1
Sub1289_S1
Sub1292_S1
Sub1293_S1
Sub1296_S1
Sub1297_S1
Sub1300_S1
Sub1307_S1
Sub1308_S1
Sub1309_S1
Sub1314_S1
Sub1315_S1
Sub1324_S1
Sub1325_S1
Sub1328_S1
Sub1330_S1
Sub1332_S1
Sub1333_S1
Sub1335_S1
Sub1339_S1
Sub1341_S1
Sub1343_S1
Sub1345_S1
Sub1346_S1
Sub1347_S1
Sub1348_S1
Sub1354_S1
Sub1359_S1
Sub1362_S1
Sub1365_S1
Sub1367_S1
Sub1369_S1
Sub1371_S1
Sub1375_S1
Sub1376_S1
Sub1379_S1
Sub1380_S1
Sub1381_S1
Sub1383_S1
Sub1386_S1
Sub1387_S1
Sub1389_S1
Sub1390_S1
Sub1394_S1
Sub1395_S1
Sub1397_S1
Sub1401_S1
Sub1402_S1
Sub1404_S1
Sub1406_S1
Sub1407_S1
Sub1408_S1
Sub1412_S1
Sub1413_S1
Sub1414_S1
Sub1417_S1
Sub1418_S1
Sub1421_S1
Sub1422_S1
Sub1423_S1
Sub1428_S1
Sub1430_S1
Sub1432_S1
Sub1435_S1
Sub1437_S1
Sub1439_S1
Sub1440_S1
Sub1442_S1
Sub1443_S1
Sub1446_S1
Sub1451_S1
Sub1452_S1
Sub1454_S1
Sub1455_S1
Sub1456_S1
Sub1462_S1
Sub1464_S1
Sub1465_S1
Sub1466_S1
Sub1467_S1
Sub1469_S1
Sub1471_S1
Sub1473_S1
Sub1475_S1
Sub1477_S1
Sub1478_S1
Sub1483_S1
Sub1485_S1
Sub1487_S1
Sub1490_S1
Sub1494_S1
Sub1497_S1
Sub1499_S1
Sub1501_S1
Sub1502_S1
Sub1503_S1
Sub1504_S1
Sub1506_S1
Sub1508_S1
Sub1511_S1
Sub1514_S1
Sub1518_S1
Sub1519_S1
Sub1520_S1
Sub1522_S1
Sub1524_S1
Sub1526_S1
Sub1528_S1
Sub1529_S1
Sub1531_S1
Sub1532_S1
Sub1535_S1
Sub1541_S1
Sub1543_S1
Sub1545_S1
Sub1546_S1
Sub1549_S1
Sub1550_S1
Sub1551_S1
Sub1553_S1
Sub1555_S1
Sub1561_S1
Sub1562_S1
Sub1563_S1
Sub1570_S1
