# Supplementary material for: Multilevel Mapping of Sexual Dimorphism in Intrinsic Functional Brain Networks
Source: Front Neurosci. 2019 Apr 5;13:332. doi: 10.3389/fnins.2019.00332 (PMC6460937; doi:10.3389/fnins.2019.00332)
Supplement: Supplementary file 2 [file Table_2.XLSX]

## Sheet: Sheet1
Supplementary Table 2: List of subject identification codes for 136 subjects removed to form motion-matched subsample, corresponding to identification codes in Brain Genomics Superstruct Project of Harvard University
Sub0010_S1
Sub0030_S1
Sub0065_S1
Sub0087_S1
Sub0090_S1
Sub0093_S1
Sub0128_S1
Sub0130_S1
Sub0134_S1
Sub0142_S1
Sub0160_S1
Sub0177_S1
Sub0205_S1
Sub0212_S1
Sub0221_S1
Sub0226_S1
Sub0246_S1
Sub0254_S1
Sub0279_S1
Sub0280_S1
Sub0293_S1
Sub0304_S1
Sub0306_S1
Sub0319_S1
Sub0321_S1
Sub0359_S1
Sub0366_S1
Sub0369_S1
Sub0375_S1
Sub0377_S1
Sub0378_S1
Sub0379_S1
Sub0389_S1
Sub0404_S1
Sub0406_S1
Sub0407_S1
Sub0410_S1
Sub0411_S1
Sub0418_S1
Sub0426_S1
Sub0436_S1
Sub0442_S1
Sub0450_S1
Sub0462_S1
Sub0465_S1
Sub0466_S1
Sub0468_S1
Sub0473_S1
Sub0482_S1
Sub0483_S1
Sub0488_S1
Sub0495_S1
Sub0496_S1
Sub0513_S1
Sub0515_S1
Sub0536_S1
Sub0541_S1
Sub0561_S1
Sub0572_S1
Sub0579_S1
Sub0597_S1
Sub0609_S1
Sub0616_S1
Sub0620_S1
Sub0629_S1
Sub0630_S1
Sub0635_S1
Sub0642_S1
Sub0653_S1
Sub0667_S1
Sub0688_S1
Sub0704_S1
Sub0733_S1
Sub0749_S1
Sub0772_S1
Sub0773_S1
Sub0777_S1
Sub0791_S1
Sub0792_S1
Sub0806_S1
Sub0822_S1
Sub0836_S1
Sub0855_S1
Sub0873_S1
Sub0875_S1
Sub0881_S1
Sub0932_S1
Sub0945_S1
Sub0951_S1
Sub0954_S1
Sub0966_S1
Sub0971_S1
Sub0972_S1
Sub0981_S1
Sub0988_S1
Sub0989_S1
Sub0997_S1
Sub1001_S1
Sub1022_S1
Sub1028_S1
Sub1038_S1
Sub1095_S1
Sub1097_S1
Sub1099_S1
Sub1109_S1
Sub1130_S1
Sub1136_S1
Sub1138_S1
Sub1182_S1
Sub1192_S1
Sub1224_S1
Sub1252_S1
Sub1257_S1
Sub1270_S1
Sub1281_S1
Sub1287_S1
Sub1297_S1
Sub1307_S1
Sub1328_S1
Sub1332_S1
Sub1386_S1
Sub1417_S1
Sub1432_S1
Sub1446_S1
Sub1462_S1
Sub1469_S1
Sub1473_S1
Sub1475_S1
Sub1477_S1
Sub1483_S1
Sub1520_S1
Sub1535_S1
Sub1546_S1
Sub1555_S1
Sub1563_S1
Sub1570_S1
